# Supplementary material for: Pathways for Understanding Blue Carbon Microbiomes with Amplicon Sequencing
Source: Microorganisms. 2022 Oct 26;10(11):2121. doi: 10.3390/microorganisms10112121 (PMC9694552; doi:10.3390/microorganisms10112121)
Supplement: Supplementary file 1 [file microorganisms-10-02121-s001.zip]

Archive with 7 entries (6 files):
- microorganisms-1921124_revised-sup-material_clean_proofread/
- microorganisms-1921124_revised-sup-material_clean_proofread/.DS_Store
- microorganisms-1921124_revised-sup-material_clean_proofread/1_microorganisms-1921124_revised-sup-material_clean_proofread.pdf
- microorganisms-1921124_revised-sup-material_clean_proofread/5_microorganisms-1921124_files1_proofread.pdf
- microorganisms-1921124_revised-sup-material_clean_proofread/6_microorganisms-1921124_files2.xlsx
- microorganisms-1921124_revised-sup-material_clean_proofread/7_microorganisms-1921124_files3_proofread.pdf
- microorganisms-1921124_revised-sup-material_clean_proofread/8_microorganisms-1921124_files4_proofread.pdf
