# Supplementary material for: Pathways for Understanding Blue Carbon Microbiomes with Amplicon Sequencing
Source: Microorganisms. 2022 Oct 26;10(11):2121. doi: 10.3390/microorganisms10112121 (PMC9694552; doi:10.3390/microorganisms10112121)
Supplement: Supplementary file 1 [file microorganisms-10-02121-s001.zip › microorganisms-1921124_revised-sup-material_clean_proofread/6_microorganisms-1921124_files2.xlsx]

## Sheet: File S2
File S2. Collated data. Datasets compiled for meta-analysis of existing 16S amplicon sequencing data associated with soils from BCEs. Datasets are ordered alphabetically by first author within each habitat type.
Habitat	Reference	DOI	Location (s)	Country	Habitat type	Sample type	Sequencing platform	Primers sets	Raw data source	Soil metadata source	Targeted microorganisms
Seagrass	Alsaffar et al., 2020	https://doi.org/10.1038/s41598-020-70318-1	Al Qadimah Lagoon	Saudi Arabia	Vegetated, unvegetated	Bulk (0-1 cm)	MiSeq	341F/805R	SRA study SRP234016	Paper (graphical summaries only)	Bacteria
	Cucio et al., 2016	https://doi.org/10.3389/fmicb.2016.00440	Culatra Island, Faro; Pointe de Cléguer and Penar Vil, Roscoff	Portugal, France	Vegetated	Rhizosphere, bulk (1-11 cm)	MiSeq	S-D-Bact-0341-b-S-17/S-D-Bact-0785-a-A-21	SRA study SRP057630	Paper, authors	Bacteria
	Ettinger et al., 2017	https://doi.org/10.7717/peerj.3246	Bodega Bay, CA	USA	Vegetated	Root, bulk (0-0.5, 3 cm)	MiSeq	515F/806R	SRA study SRP092613	Paper (graphical summaries only), authors	Bacteria, Archaea
	Fahimipour et al., 2017	https://journals.asm.org/doi/epub/10.1128/AEM.03391-16	22 ZEN locations	USA, Canada, Mexico, UK, Ireland, Spain, Portugal, Sweden, Finland, South Korea, Japan	Vegetated	Root, bulk (0-1 cm)	MiSeq	515F/806R	SRA study SRP102519	Not available (biogeography)	Bacteria, Archaea
	Garcias-Bonet et al., 2020	https://doi.org/10.1111/1462-2920.15334	East coast of the Red Sea	Saudi Arabia	Vegetated, unvegetated	Root, bulk (0-3, 3-7 cm)	MiSeq	341F/785R	SRA study SRP251708	Authors, PANGAEA: https://doi.pangaea.de/10.1594/PANGAEA.895644	Bacteria
	Hurtado-McCormick et al., 2019	https://doi.org/10.3389/fmicb.2019.01011	Palm Beach, Rose Bay, Lake Macquarie, Narrabeen Lagoon, NSW	Australia	Vegetated	Root, bulk (1-3 cm)	MiSeq	27F/519R, fITS7/ITS4	SRA studie SRP162717	Not available (biogeography)	Bacteria, microgalgae, Fungi
	Ling et al., 2021	https://www.mdpi.com/2075-1729/11/8/852/htm	Daya Bay, Sanya Bay, Xisha Islands, and Nansha Islands	China	Vegetated	Root, rhizosphere	MiSeq	CCTACGGRRBGCASCAGKVRVGAAT/GGACTACNVGGGTWTCTAATCC	SRA study SRP166011	Paper	Bacteria
	Liu et al., 2018	https://doi.org/10.1002/mbo3.600	Xincun Bay, Hainan Island	China	Vegetated	Bulk (0-3 cm)	MiSeq	515F/806R	Provided by authors	Paper	Bacteria
	Trevathan-Tackett et al., 2020	https://doi.org/10.1093/femsec/fix033	Fagans Bay and Saratoga Island, Brisbane Waters Estuary, NSW	Australia	Vegetated, unvegetated	Bulk (0-3, 3-10, 10-15, 15+ cm)	MiSeq	515F/806R	ENA study ERP118817	Paper, authors	Bacteria, Archaea
	Ugarelli et al., 2019	https://www.mdpi.com/2076-2607/7/1/4/htm	Hobie Island Beach Park, Key Biscayne, FL	USA	Vegetated, unvegetated	Root, rhizosphere, bulk (0-5 cm)	MiSeq	515F/806R	SRA study SRP174117	Paper	Bacteria
	Voerman, S.	unpublished	Bodega Bay, CA	USA	Vegetated	Root, bulk (0-0.5 cm)	MiSeq	515F/806R	SRA study SRP092613	Authors	Bacteria, Archaea
	Zhang et al., 2020a	https://doi.org/10.3389/fmicb.2020.00161	Xincun Bay and Tanmen Harbor, Hainan Island	China	Vegetated	Rhizosphere, bulk (0-10, 0-20 cm)	HiSeq	515F/806R	SRA study SRP237978	Paper	Bacteria
Mangroves	Booth et al., 2019a	https://doi.org/10.1038/s41598-019-40315-0	Thuwal, Farasan Island, and Mngazana Estuary	Africa	Vegetated	Bulk (0-0.5, 0.5-1, 1-1.5, 1.5-3, 3-4.5, >30 cm)	MiSeq	341F/785R	SRA study SRP105284	Paper (graphical summaries), authors	Bacteria
	Booth et al., 2019b	https://doi.org/10.1038/s41598-019-43980-3	Mngazana Estuary	Africa	Vegetated	Bulk (0-1, 1-2, 20-21 cm)	MiSeq	341F/785R, 519F/806R, ITS3/ITS4	SRA study SRP120664	Paper (graphical summaries), authors	Bacteria, Archaea, Fungi
	Luis et al., 2019	https://doi.org/10.1111/1462-2920.14571	Saint Vincent Bay	New Caledonia	Vegetated	Bulk (0-10, 40-50 cm)	MiSeq	515F/909R, ITS1F/ITS4 + ITSf9/ITS4	ENA study PRJEB25548	Paper	Bacteria, Archaea, Fungi
	Marcos et al., 2017	https://doi.org/10.1007/s00248-017-1091-y	Port of the Islands, South Hutchinson Island, and North Hutchinson Island, FL	USA	Vegetated	Bulk (0-5 cm), to capture rhizosphere	MiSeq	515F/806R	ENA study PRJEB22120	Paper	Bacteria, Archaea
	Muwawa et al., 2021	https://doi.org/10.1371/journal.pone.0248485	Mida Creek and Gazi Bay	Kenya	Vegetated	Bulk (1-5, 10-15 cm), to capture rhizosphere	MiSeq	Bakt_341F-long/Bakt_805R-long	SRA study SRP271133	Paper	Bacteria, Archaea
	Padhy et al., 2021	https://doi.org/10.1016/j.scitotenv.2021.146713	Sadhupur and Dayapur, Sundarban	India	Vegetated	Bulk (0-30 cm), to capture rhizosphere	MiSeq	CCTACGGGNBGCASCAG/GACTACNVGGGTATCTAATC	SRA studies SRP142384 and SRP266075	Paper	Bacteria, Archaea
	Torres et al., 2019	https://doi.org/10.1016/j.envpol.2019.113293	La Guajira	Colombia	Vegetated	Rhizosphere	MiSeq	S-D-Bact-0341-b-S-17/S-D-Bact-0785-a-A-21	SRA study SRP057630	Paper	Bacteria
	Zhou et al., 2017	https://doi.org/10.3389/fmicb.2017.02148	Shenzhen River estuary, Shenzhen BayMai Po Nature Reserve	China	Vegetated, unvegetated	Bulk (0-2, 10-15, 20-25, 40-45; 0-5, 13-16 cm)	MiSeq	515F/909F, ﻿21F/958R + ﻿Arch349F/Arch806R	ENA study PRJEB12432	Paper	Bacteria, Archaea
Salt marshes	Angell et al., 2018	https://doi.org/10.3389/fmicb.2018.00170	Great Sippewissett Salt Marsh, Falmouth, MA	USA	Vegetated	Bulk (0-0.1, 2.9-3 cm)	MiSeq	515F/806R	SRA study SRP127267	Paper (graphical summaries only)	Bacteria, Archaea (microarray)
	Angermeyer et al., 2018	http://doi.org/10.7717/peerj.4735	East Coast salt marshes: MA, RI, DE, NC, and SC	USA	Vegetated	Bulk (0-20 cm), to capture rhizosphere	MiSeq	518F/926R	SRA study SRP105432	Paper	Bacteria
	Barry et al., 2021	https://doi.org/10.1007/s12237-021-00943-0	Long Island Sound, CT	USA	Vegetated	Bulk (2-5 cm), to capture rhizosphere	MiSeq	515F/806R	SRA study SRP215048	Paper, authors	Bacteria
	Beltz et al., 2020	https://doi.org/10.3390/microorganisms8010009	Headquarters Marsh, Stonington, CT	USA	Vegetated	Bulk (0-2 cm)	MiSeq	515F/806R	SRA study SRP183053	Paper	Bacteria, Archaea (QPCR, TRFLP)
	Camacho-Sanchez et al., 2020	https://doi.org/10.1016/j.apsoil.2020.103532	Lebrija, Seville	Spain	Vegetated	Rhizosphere, bulk (0-15 cm)	MiSeq	341F/785R	SRA study SRP133164	Paper	Bacteria
	Emery et al., 2019	https://doi.org/10.1029/2018JG004788	Rowley and Provincetown, MA	USA	Vegetated	Bulk (0-5 cm)	MiSeq	515F/806R	SRA study SRP162130	Paper, authors	Bacteria
	Emery et al., 2021	https://doi.org/10.1016/j.soilbio.2021.108197	Rowley and Provincetown, MA	USA	Vegetated	Bulk (0-5 cm)	MiSeq	515F/806R	SRA study SRP162130	Paper, authors	Bacteria
	Kearns et al., 2016	https://doi.org/10.1038/ncomms12881	Plum Island Ecosystems Long-Term Ecological Research Station (PIE-LTER), Rowley, MA	USA	Vegetated	Bulk (0-2 cm)	MiSeq	515F/806R	SRA study SRP072677	Authors, EDI: http://dx.doi.org/10.6073/pasta/fe47a9461bd332fae3ac7792af21c2b0	Bacteria
	Kearns et al., 2019	https://doi.org/10.1007/s00248-018-1223-z	Plum Island Ecosystems Long-Term Ecological Research Station (PIE-LTER), Rowley, MA	USA	Vegetated, unvegetated	Bulk (0-2 cm)	MiSeq	ITS1F/ITS2	SRA study SRP100756	Authors	Fungi
	Kolton et al., 2020	https://doi.org/10.1093/femsec/fiaa026	Skidaway Island, Savannah, GA	USA	Vegetated, unvegetated	Rhizosphere, bulk (0-20 cm)	MiSeq	515F/806R, IGK3/DVV, ITS1F/ITS2	SRA study SRP229678	Not available (host phenotype)	Bacteria, diazotrophic, Fungi, Archaea (QPCR)
	Lin et al., 2019	https://link.springer.com/content/pdf/10.1007/s00248-018-1208-y.pdf	Leizhou Peninsula of Guangdong Province	China	Vegetated, unvegetated	Rhizosphere, bulk (0-10 cm)	MiSeq	338F/806R	SRA studies SRP094609 and SRP109903	Paper	Bacteria, Archaea (QPCR)
	Lynum et al., 2020	https://doi.org/10.1007/s12237-020-00719-y	Cape Cod, MA	USA	Vegetated	Bulk (1-2 cm)	MiSeq	515F/806R, ITS1F/ITS2	SRA study SRP251455	Paper (graphical summaries only), authors	Bacteria, Fungi
	Mason et al., 2021	https://doi.org/10.1007/s13157-021-01423-8	Dauphin Island, AL (Gulf of Mexico)	USA	Vegetated	Bulk (0-2, 5-7 cm), to capture rhizosphere	MiSeq	515FB/806RB	SRA study SRP300800	Paper (graphical summaries only)	Bacteria, Archaea
	Zhang et al., 2020b	https://doi.org/10.1007/s00248-019-01430-7	Yellow River Delta National Nature Reserve, Shandong Province	China	Vegetated	Bulk (0-5, 5-10, 10-20 cm)	HiSeq	341F/806R	SRA study SRP152682	Paper	Bacteria
